# Supplementary material for: Neurogenic Pelvic Floor Dysfunctions Across Neurological Disorders: Mechanisms, Phenotypes, and Precision Rehabilitation Pathways—A Narrative Review
Source: J Clin Med. 2026 Jul 1;15(13):5140. doi: 10.3390/jcm15135140 (PMC13363305; doi:10.3390/jcm15135140)
Supplement: Supplementary file 1 [file jcm-15-05140-s001.zip]

Archive with 1 entries (1 files):
- jcm-4349939-supplementary.pdf
